# Supplementary material for: “Give, but Give until It Hurts”: The Modulatory Role of Trait Emotional Intelligence on the Motivation to Help
Source: PLoS One. 2015 Jun 29;10(6):e0130704. doi: 10.1371/journal.pone.0130704 (PMC4487050; doi:10.1371/journal.pone.0130704)
Supplement: S1 Dataset — (CSV) [file pone.0130704.s006.csv]

soggetto	genere	eta	condition	panas_PRE1	panas_PRE2	panas_PRE3	panas_PRE4	panas_PRE5	panas_PRE6	panas_PRE7	panas_PRE8	panas_PRE9	panas_PRE10	panas_PRE11	panas_PRE12	panas_PRE13	panas_PRE14	panas_PRE15	panas_PRE16	panas_PRE17	panas_PRE18	panas_PRE19	panas_PRE20	panas_PRE21	panas_PRE22	panas_PRE23	panas_PRE24	panas_PRE25	panas_PRE26	panas_PRE27	panas_PRE28	panas_PRE29	panas_PRE30	panas1_1	panas1_2	panas1_3	panas1_4	panas1_5	panas1_6	panas1_7	panas1_8	panas1_9	panas1_10	panas1_11	panas1_12	panas1_13	panas1_14	panas1_15	panas1_16
1	1	24	0	3	3	1	2	1	1	2	4	5	2	1	3	3	4	1	1	2	1	3	3	3	1	4	4	1	4	1	2	2	1	1	3	1	1	1	1	2	4	4	1	1	4	2	2	2	1
13	1	24	0	3	2	1	1	1	2	1	2	2	4	1	1	1	2	3	2	1	2	1	2	1	2	1	2	2	1	2	2	2	3	2	2	1	1	1	1	1	1	1	2	1	1	1	2	3	1
17	2	23	0	3	3	1	1	1	1	1	1	4	3	1	1	1	1	2	1	1	3	1	1	1	1	1	1	1	1	1	1	1	3	2	4	1	1	1	1	1	2	4	3	1	2	1	1	1	1
29	2	21	0	5	1	4	2	1	1	1	1	2	5	4	1	1	2	5	3	1	4	1	1	1	5	1	1	5	1	5	1	1	4	4	1	5	2	1	1	1	2	1	4	4	1	1	2	4	4
33	2	22	0	1	2	1	1	5	1	3	4	5	2	2	4	4	5	1	4	1	1	2	3	4	1	3	3	2	4	1	5	2	2	1	1	1	1	5	1	3	2	5	1	1	4	4	4	1	2
37	1	24	0	3	1	1	2	1	3	2	2	1	2	2	1	1	2	3	2	2	3	1	2	1	2	3	2	1	2	3	1	1	3	2	1	1	1	1	2	1	3	1	1	1	1	1	1	2	1
41	1	22	0	2	3	2	1	1	1	2	2	1	2	1	2	2	2	1	1	4	2	3	2	2	1	3	3	2	3	1	2	3	1	1	2	1	1	1	1	3	2	1	2	1	2	2	2	1	1
42	1	25	0	3	3	1	2	1	3	1	1	2	3	2	1	1	2	2	4	1	3	1	1	1	1	1	1	1	1	1	3	2	4	1	2	2	2	1	3	1	2	3	2	1	1	1	2	2	3
44	1	23	0	2	3	1	2	3	1	1	1	3	2	1	2	2	3	1	1	1	1	2	2	3	2	1	1	2	2	1	1	1	2	2	3	1	2	3	2	1	1	3	2	1	2	2	3	1	2
45	2	25	0	3	3	1	2	1	1	1	1	2	3	1	1	1	2	2	1	1	3	1	1	1	1	1	1	1	1	2	1	1	1	3	2	1	1	1	1	1	1	2	2	1	1	1	2	1	1
46	2	25	0	2	2	1	3	3	3	1	2	3	3	3	3	2	2	3	3	2	3	1	2	2	3	1	1	3	1	3	2	2	4	2	2	1	3	2	3	1	2	2	3	2	2	2	2	1	3
47	1	25	0	4	2	1	3	3	3	1	2	4	4	2	1	1	1	4	4	1	4	1	1	1	3	1	1	5	1	4	1	1	4	4	2	1	3	3	3	1	1	4	4	1	1	1	3	4	4
48	2	29	0	2	4	1	2	1	3	2	2	2	2	2	2	1	2	1	3	3	2	1	4	2	2	4	3	1	3	1	4	4	2	2	4	1	3	2	2	2	3	2	2	1	2	1	2	1	4
50	2	24	0	4	3	2	2	1	2	1	1	2	3	2	1	1	2	3	3	2	3	1	1	1	2	1	2	2	1	2	2	1	3	2	2	1	2	1	2	1	2	2	2	1	1	1	2	2	2
53	2	25	0	2	1	1	2	1	2	1	1	3	2	2	1	1	1	2	1	1	2	1	1	1	1	1	1	3	1	2	3	1	1	1	1	1	1	1	1	1	2	3	1	1	1	1	1	1	1
54	2	25	0	3	1	1	3	1	1	1	1	2	3	1	1	1	1	2	3	1	4	1	1	1	1	1	1	2	1	2	1	1	4	1	1	1	1	1	1	1	1	2	1	1	1	1	1	2	1
55	2	23	0	4	1	3	2	1	3	1	1	1	3	3	1	1	1	4	4	1	4	1	2	1	1	1	2	4	1	4	2	1	4	4	2	3	2	3	4	2	3	2	4	2	2	2	2	4	3
57	2	24	0	3	1	2	3	3	3	1	2	2	3	2	1	1	2	2	2	1	2	1	1	1	1	1	1	2	2	2	1	1	3	2	2	2	3	2	3	1	1	2	2	1	1	1	2	2	1
60	2	23	0	4	3	1	4	1	4	1	1	1	4	3	1	1	1	3	4	1	4	1	1	1	2	1	1	3	1	3	1	1	4	4	3	1	3	3	1	1	2	2	4	3	1	1	2	2	3
5	1	23	0	2	3	1	1	1	1	1	1	4	2	1	1	2	4	1	1	1	1	11	1	1	1	1	1	1	1	1	1	1	2	1	1	3	1	1	1	1	1	4	1	1	1	1	1	1	1
9	2	21	0	1	4	1	5	4	5	1	2	5	2	5	1	5	1	4	5	1	2	1	3	3	1	1	1	1	2	1	2	1	4	1	1	1	2	1	3	1	3	3	1	2	2	4	1	1	1
21	2	25	0	4	3	1	4	1	3	1	1	3	4	3	1	1	1	3	4	1	4	1	1	1	2	1	2	3	1	4	1	1	5	4	3	1	4	1	3	1	1	1	4	3	1	1	1	3	4
25	2	23	0	3	3	1	4	1	3	1	2	4	3	2	1	1	2	3	4	1	2	1	1	1	1	1	1	2	1	2	1	1	3	2	2	1	3	1	2	1	2	3	4	2	1	1	1	2	2
43	1	23	0	3	1	1	3	1	4	1	1	4	4	4	1	1	1	4	4	1	3	2	1	1	1	1	1	5	1	3	1	1	5	2	3	1	2	1	4	1	2	4	2	1	2	1	1	3	2
49	1	28	0	3	2	1	3	3	3	1	2	2	3	3	3	1	4	3	4	1	3	2	3	4	1	1	1	1	4	3	1	1	3	2	2	1	3	2	1	1	2	2	3	3	2	1	3	2	3
51	2	24	0	3	2	1	1	1	1	1	1	3	3	1	1	1	1	2	1	1	1	1	1	1	1	1	1	1	1	1	1	1	1	1	2	1	1	1	1	1	1	1	1	1	1	1	1	1	1
52	1	33	0	3	3	3	3	1	3	1	1	4	3	2	1	1	2	4	3	1	3	1	1	1	1	1	1	2	1	3	1	1	4	3	1	1	3	1	2	1	1	4	2	1	1	1	1	1	1
56	2	25	0	3	4	2	3	1	4	2	1	3	4	3	3	5	2	3	4	3	4	4	3	1	3	3	5	4	5	3	5	1	2	1	1	1	1	3	3	5	5	1	1	4	5	5	3	3	1
58	2	22	0	2	1	1	2	1	4	1	2	4	2	3	3	3	3	1	4	1	2	4	4	3	1	2	1	1	4	1	2	4	4	1	4	1	1	2	4	1	4	2	2	3	4	3	2	1	4
59	2	24	0	4	1	1	3	3	3	1	1	1	5	3	1	1	1	4	3	2	4	1	1	1	4	1	1	4	1	4	1	1	4	4	1	1	3	3	3	1	1	1	5	3	1	1	1	3	3
61	1	25	0	4	2	3	4	2	4	1	2	3	4	3	2	2	1	4	4	1	3	2	3	2	3	2	3	4	1	3	2	2	4	4	2	3	4	1	4	1	2	3	4	3	1	2	1	4	4
10	2	24	1	2	3	1	2	3	2	1	1	4	3	2	1	1	4	2	1	1	3	1	1	1	1	1	1	1	1	1	1	1	3	2	2	2	2	2	2	1	1	2	3	2	1	1	2	2	1
18	1	26	1	2	2	4	3	1	2	1	1	2	1	2	1	1	1	2	4	1	1	1	2	1	2	1	1	1	2	2	2	2	2	1	2	4	2	1	1	1	1	2	1	2	1	1	1	2	4
26	2	22	1	1	1	1	2	1	2	1	3	1	1	2	2	1	1	2	2	1	1	1	2	1	1	3	3	1	2	1	2	1	2	1	1	1	2	1	1	1	2	1	1	1	2	1	1	2	2
62	1	28	1	2	4	1	3	4	3	2	4	2	2	3	3	4	1	3	2	4	1	3	1	1	2	4	4	2	4	3	3	4	1	2	4	1	3	4	1	2	3	2	2	1	2	4	1	1	1
63	1	22	1	4	2	2	2	2	2	1	1	2	4	3	1	1	1	3	3	1	3	1	1	1	2	1	1	3	1	2	1	1	3	4	2	2	2	1	2	1	1	2	3	3	1	1	1	3	3
66	1	25	1	4	4	2	2	2	3	1	1	2	4	2	1	2	1	2	3	1	3	1	2	1	4	3	2	3	1	4	1	3	3	4	2	4	2	4	3	1	1	1	3	4	1	1	2	3	3
71	2	25	1	1	3	2	4	1	4	1	4	4	1	3	2	2	1	2	1	1	1	1	3	3	1	3	2	1	4	1	3	1	2	2	2	1	2	1	3	1	2	2	2	1	2	1	1	2	3
73	2	25	1	1	1	1	3	2	2	2	2	1	1	1	2	2	1	2	2	3	1	1	2	1	1	2	2	2	2	2	2	1	2	1	2	1	2	2	1	2	2	1	2	1	2	2	1	2	2
77	2	19	1	2	1	2	3	1	3	2	4	2	2	2	3	2	1	4	3	1	2	1	1	1	1	3	1	1	2	1	2	1	3	2	1	2	3	2	2	1	2	1	2	2	3	2	1	3	2
80	2	24	1	4	4	1	3	1	3	1	2	3	4	3	1	2	3	2	3	1	2	1	1	1	2	1	1	2	1	2	1	1	3	3	2	1	2	2	3	1	1	2	3	2	1	1	2	3	3
81	1	22	1	1	3	1	2	2	2	3	2	2	1	3	4	4	2	2	4	3	1	4	5	2	3	4	4	1	4	3	4	3	2	2	1	2	1	1	3	3	2	2	2	2	4	3	2	3	3
82	1	21	1	4	2	1	2	1	1	1	2	1	4	2	2	2	1	3	3	3	4	3	2	1	4	2	3	2	2	4	2	4	4	4	1	1	4	1	2	1	2	1	4	3	2	1	1	3	2
83	1	25	1	3	2	1	4	3	2	1	1	3	3	2	1	2	4	1	3	1	2	1	1	1	1	2	1	2	1	3	1	1	3	3	3	1	2	3	2	1	1	3	3	2	1	2	3	2	1
2	1	21	1	3	1	1	1	1	3	1	1	5	3	3	1	1	4	1	2	1	3	1	1	1	1	1	1	3	1	3	1	1	3	3	1	1	3	1	1	1	3	4	1	1	1	1	2	5	2
6	1	26	1	4	1	4	4	1	3	1	1	3	5	3	1	1	1	4	1	1	4	1	2	1	3	1	1	4	1	4	1	1	5	5	1	1	5	1	2	1	1	1	5	3	1	1	1	4	5
14	1	24	1	4	1	1	4	2	4	1	1	2	2	3	1	3	1	3	3	1	3	1	2	1	1	1	1	2	1	3	1	1	3	3	1	1	3	1	3	1	1	1	2	3	1	2	1	3	3
22	2	24	1	4	5	2	2	1	3	1	1	2	4	3	1	1	1	2	3	1	4	2	2	4	2	1	1	3	1	3	1	1	3	3	2	1	3	2	2	1	1	4	4	3	1	1	1	3	1
30	2	23	1	4	3	1	3	3	4	1	2	3	4	4	2	2	2	3	3	1	3	1	4	1	4	1	1	4	3	4	4	1	3	4	2	4	2	2	3	1	2	2	4	3	2	2	1	4	2
34	1	24	1	4	1	2	4	2	1	1	2	2	4	3	1	2	2	3	4	1	3	1	2	1	2	1	1	1	1	2	1	1	4	4	1	2	4	1	3	1	1	2	4	2	1	2	1	3	3
38	2	24	1	4	3	1	2	1	2	1	1	3	3	1	1	1	2	1	1	1	4	1	2	1	1	1	1	1	1	3	1	1	1	4	2	1	2	1	1	1	1	2	3	1	1	1	2	2	1
64	1	23	1	3	2	1	3	1	4	1	1	1	3	4	1	2	2	3	5	1	3	1	1	1	2	1	2	3	1	4	1	2	3	3	2	2	4	1	4	1	1	2	3	4	1	2	2	3	4
65	1	24	1	2	3	1	3	2	3	1	1	4	4	3	1	2	3	3	4	1	2	1	1	2	1	2	1	2	2	2	2	1	3	1	3	2	3	2	2	1	2	3	3	2	1	1	2	2	4
67	1	26	1	2	2	1	3	3	2	1	3	2	4	2	3	1	2	3	4	1	3	1	4	1	1	2	2	3	2	3	3	2	4	2	2	1	1	2	1	2	2	3	3	1	3	1	2	2	4
68	1	25	1	4	2	3	5	1	4	1	1	2	4	4	1	1	1	5	5	1	4	1	1	1	5	1	2	5	1	5	1	1	5	4	2	3	5	1	4	1	1	1	4	4	1	1	1	4	5
69	1	24	1	4	1	1	3	1	3	1	1	2	3	2	1	1	2	3	3	1	4	1	1	1	1	1	1	2	1	2	1	1	4	4	1	4	3	1	3	1	1	2	4	3	1	1	1	4	3
70	2	24	1	3	3	4	5	2	4	1	1	3	4	3	1	1	1	3	5	1	3	1	2	1	4	1	1	4	1	3	2	2	4	3	1	3	5	1	4	1	1	2	4	4	1	1	1	4	5
72	2	27	1	5	2	3	5	2	4	4	1	1	4	4	1	1	1	3	3	1	4	1	1	1	3	1	1	4	1	4	1	1	5	5	1	4	5	2	4	1	1	1	4	4	1	1	1	5	5
74	2	29	1	2	1	1	3	1	1	1	1	1	2	2	1	1	1	2	2	1	3	1	1	1	2	1	1	2	1	2	1	1	3	2	1	1	2	1	2	1	1	1	2	1	1	1	1	2	1
75	2	24	1	3	2	1	3	1	3	1	2	2	3	2	2	1	2	3	1	1	3	1	2	2	2	1	1	3	1	3	1	1	3	3	2	1	3	1	2	1	1	2	2	2	1	1	2	3	1
76	2	23	1	3	1	2	3	1	3	1	1	2	3	2	1	1	3	3	3	1	3	1	1	1	1	1	1	2	2	3	1	1	3	3	1	1	2	1	2	1	1	1	3	1	1	1	2	3	2
78	2	22	1	4	2	1	3	2	3	1	1	2	4	1	1	1	2	4	3	2	4	1	1	1	3	1	1	5	1	3	1	1	5	4	2	1	4	3	1	1	3	2	4	2	1	1	2	4	2
79	2	24	1	3	4	3	4	4	4	2	3	4	3	3	2	3	3	3	3	2	3	3	3	3	3	3	2	3	2	3	2	2	4	3	3	2	3	3	3	2	3	4	3	3	2	3	3	3	3
[truncated: 521 more columns]
