# Supplementary material for: “Give, but Give until It Hurts”: The Modulatory Role of Trait Emotional Intelligence on the Motivation to Help
Source: PLoS One. 2015 Jun 29;10(6):e0130704. doi: 10.1371/journal.pone.0130704 (PMC4487050; doi:10.1371/journal.pone.0130704)
Supplement: S2 Dataset — (CSV) [file pone.0130704.s007.csv]

soggetto	eta	genere	condizione	acc1_1	acc1_2	acc1_3	acc1_4	acc1_5	acc1_6	acc1_7	acc1_8	acc1_9	acc1_10	acc1_11	acc1_12	acc1_13	acc1_14	acc1_15	acc1_16	acc1_17	acc1_18	acc1_19	acc1_20	acc1_21	acc1_22	acc1_23	acc1_24	acc1_25	acc1_26	acc1_27	acc1_28	acc1_29	acc1_30	rt1_1	rt1_2	rt1_3	rt1_4	rt1_5	rt1_6	rt1_7	rt1_8	rt1_9	rt1_10	rt1_11	rt1_12	rt1_13	rt1_14	rt1_15	rt1_16
1	24	2	1	1	1	1	1	1	1	1	1	1	1	1	1	1	1	1	1	1	1	1	1	1	1	1	1	1	1	1	1	1	1	676	562	472	846	709	532	720	728	773	620	667	665	553	702	506	239
2	25	1	1	1	1	1	1	1	1	1	1	1	1	1	1	1	1	1	1	1	1	1	1	1	1	1	1	1	1	1	1	1	1	630	784	596	865	640	648	783	757	608	760	600	741	395	676	767	646
3	24	1	1	1	1	1	1	1	1	1	1	1	1	1	1	1	1	1	1	1	1	1	1	1	1	1	1	1	1	1	1	1	1	562	528	542	589	636	737	655	749	611	586	720	742	733	618	624	704
4	23	2	1	1	1	1	1	1	1	1	1	1	1	1	1	1	1	1	1	1	1	1	1	1	1	1	1	1	1	1	1	1	1	730	808	856	828	862	848	871	998	965	843	807	727	747	746	818	647
5	36	2	1	0	1	1	1	1	1	1	1	1	1	1	1	1	1	1	1	1	1	1	1	1	1	1	1	1	1	1	1	1	1	0	536	773	838	729	783	781	857	835	710	750	716	943	712	816	894
6	25	1	1	1	1	1	1	1	1	1	1	1	1	1	1	1	1	1	1	1	1	1	1	1	1	1	1	1	1	1	1	1	1	782	629	684	690	594	686	643	770	617	638	821	836	658	848	574	604
7	21	2	1	1	1	1	0	1	1	1	1	1	1	1	1	1	1	1	1	1	1	1	1	1	1	1	1	1	1	1	1	1	1	472	424	462	0	514	504	559	523	541	730	465	501	508	523	474	489
8	21	1	1	1	1	1	1	1	1	1	1	1	1	1	1	1	1	1	1	1	1	1	1	1	1	1	1	1	1	1	1	1	1	663	710	741	483	809	711	733	277	721	744	702	237	570	745	766	277
9	23	1	1	1	1	1	1	1	1	1	1	1	1	1	1	1	1	1	1	1	1	1	1	1	1	1	1	1	1	1	1	1	1	668	747	850	831	815	828	659	755	355	783	725	764	401	681	686	717
10	24	2	1	1	1	1	1	1	1	1	1	1	1	1	1	0	1	0	1	1	0	1	1	1	1	1	1	1	0	1	1	1	1	542	778	832	738	804	780	762	903	501	748	963	881	0	867	0	616
11	22	2	1	1	1	1	1	1	1	1	1	1	1	1	1	1	1	1	1	1	1	1	1	1	1	1	1	1	1	1	1	1	1	556	964	697	526	685	642	522	792	774	468	586	609	582	596	491	778
12	24	1	1	1	1	1	1	1	1	1	1	1	1	1	1	1	1	1	1	1	1	1	1	1	1	1	1	1	1	1	1	1	1	547	681	557	787	761	632	638	485	635	577	575	605	554	644	641	526
13	23	2	1	1	1	1	1	1	1	1	1	1	1	1	1	1	1	1	1	1	1	1	1	1	1	1	1	1	1	1	1	1	1	760	637	683	698	643	696	636	571	780	770	488	602	457	447	560	606
14	23	1	1	1	1	1	1	1	1	1	1	1	1	1	1	1	1	1	1	1	1	1	1	1	1	1	1	1	1	1	1	1	1	565	469	469	559	383	571	691	593	495	580	611	564	657	502	693	602
15	27	2	1	1	1	1	1	1	1	1	1	1	1	1	1	1	1	1	0	1	1	1	1	1	1	1	1	1	1	1	1	1	1	595	633	881	815	831	667	833	969	879	691	506	836	997	552	532	0
16	25	2	1	1	1	1	1	1	1	1	1	1	1	1	1	1	1	1	1	1	1	1	1	1	1	1	1	1	1	1	1	1	1	738	721	702	733	723	665	671	670	771	650	696	582	580	658	659	648
17	23	2	1	1	1	1	1	1	1	1	1	1	1	1	1	1	1	1	1	1	1	1	1	1	1	1	1	1	1	1	1	1	1	702	556	499	826	727	654	675	724	762	736	725	731	544	567	733	684
18	24	2	1	1	1	1	1	1	1	1	1	1	1	1	1	1	1	1	1	1	1	1	1	1	1	1	1	1	1	1	1	1	1	801	684	546	540	649	632	782	725	710	720	735	658	675	513	694	819
19	26	2	1	1	1	1	1	1	1	1	1	1	1	1	1	1	1	1	1	1	1	1	1	1	1	1	1	1	1	1	1	1	1	601	731	685	890	585	743	654	709	692	689	718	596	595	762	617	878
20	22	2	1	1	1	1	1	1	1	1	1	1	1	1	1	1	1	1	1	1	1	1	1	1	1	1	1	1	1	1	1	1	1	802	730	740	618	817	766	685	803	642	617	710	685	772	721	631	589
21	24	2	1	1	1	1	1	1	1	1	1	1	1	1	1	1	1	1	1	1	1	1	1	1	1	1	1	1	1	1	1	1	1	604	634	752	480	493	690	554	463	733	605	554	657	654	629	587	668
22	25	1	1	1	1	1	1	1	1	1	1	1	1	1	1	1	1	1	1	1	1	1	1	0	1	1	1	1	1	1	1	1	1	740	610	697	605	740	746	658	615	676	715	786	728	669	709	714	657
23	33	1	1	1	1	1	1	1	1	1	1	1	1	1	1	1	1	1	1	1	1	1	1	1	1	1	1	1	1	1	1	1	1	756	716	776	609	802	806	738	768	769	820	678	620	786	840	829	599
24	25	1	1	1	1	1	1	1	1	1	1	1	1	1	1	1	1	1	1	1	1	1	1	1	1	1	1	1	1	1	1	1	1	685	649	626	533	610	616	663	620	580	641	580	613	576	584	616	591
25	24	1	1	1	1	1	1	1	1	1	1	1	1	1	1	1	1	1	1	1	1	1	1	1	1	1	1	1	1	1	1	1	1	529	703	663	652	714	630	641	627	602	651	584	631	517	697	696	678
26	24	1	1	1	1	1	1	1	1	1	1	1	1	1	1	1	1	1	1	1	1	1	0	1	1	1	1	1	1	1	1	1	1	538	536	549	476	672	584	461	466	465	626	587	500	555	400	423	551
27	22	1	1	1	1	1	1	1	1	1	1	1	1	1	1	1	1	1	1	1	1	1	1	1	1	1	1	1	1	1	1	1	1	641	736	670	626	643	680	743	661	827	714	711	678	700	658	774	663
28	26	1	1	1	1	1	1	1	1	1	1	1	1	1	1	1	1	1	1	1	1	1	1	1	1	1	1	1	1	1	1	1	1	728	569	738	578	671	694	604	795	672	647	704	587	628	609	719	532
29	21	1	1	1	1	1	0	1	1	1	1	1	1	1	1	1	1	1	1	1	1	1	1	1	1	1	1	1	1	1	1	1	1	651	606	491	0	497	480	587	716	625	682	615	631	620	553	773	518
30	33	2	1	1	1	1	1	1	1	1	1	1	1	1	1	1	1	1	1	1	1	1	1	1	1	1	1	1	1	1	1	1	1	976	918	765	794	743	653	577	856	777	773	724	779	705	614	597	843
31	22	1	2	1	1	1	1	1	1	1	1	1	1	1	1	1	1	1	1	1	1	1	1	1	1	1	1	1	1	1	1	1	1	686	653	556	547	593	535	709	675	672	751	574	532	587	680	639	558
32	28	2	2	1	1	1	1	1	1	1	1	1	1	1	1	1	1	1	1	1	1	1	1	1	1	1	1	1	1	1	1	1	0	481	914	685	709	684	729	641	599	618	643	728	628	268	712	799	750
33	38	2	2	1	1	1	1	1	1	1	1	1	1	1	1	1	1	1	1	1	1	1	1	1	1	1	1	1	1	1	1	1	1	703	678	725	732	737	689	645	780	834	613	671	602	746	751	727	701
34	35	2	2	1	1	1	1	1	1	1	1	1	1	1	1	1	1	1	1	1	1	1	1	1	1	1	1	1	1	1	1	0	1	392	343	399	423	405	435	417	471	461	492	450	488	527	485	463	465
35	27	1	2	1	1	1	1	1	1	1	1	1	1	1	1	1	1	1	1	1	1	1	1	1	1	1	1	1	1	1	1	1	1	780	653	602	662	782	716	688	809	654	675	668	937	889	837	779	722
36	22	2	2	1	1	1	1	1	1	1	1	1	1	1	1	1	1	1	1	1	1	1	1	1	1	1	1	1	1	1	1	1	1	623	631	652	610	696	542	644	715	642	622	590	642	657	621	582	732
37	25	1	2	1	1	1	1	1	1	1	1	1	1	1	1	1	1	1	1	1	1	1	1	1	1	1	1	1	1	1	1	1	1	427	552	615	587	532	431	412	447	460	497	649	520	494	523	649	520
38	24	1	2	1	1	1	1	1	1	1	1	1	1	1	1	1	1	1	1	1	1	1	1	1	1	1	1	1	1	1	1	1	1	515	688	631	605	588	625	516	526	692	642	541	590	685	667	730	626
39	21	2	2	1	1	1	1	1	1	1	1	1	1	1	1	1	1	1	1	1	1	0	1	1	1	0	1	1	1	1	1	1	1	800	824	670	932	757	944	846	800	819	760	791	733	580	818	992	799
40	22	2	2	1	1	1	1	1	1	1	1	1	1	1	1	1	1	1	1	1	1	1	1	1	1	1	1	1	1	1	1	1	1	741	890	826	272	686	701	675	280	767	725	547	226	723	741	597	282
41	22	2	2	1	1	1	1	1	1	1	1	1	1	1	1	1	0	1	1	1	1	1	1	1	0	1	1	1	0	1	1	1	1	873	519	641	644	639	600	595	516	708	610	552	530	652	0	570	749
42	21	2	2	1	1	1	1	1	1	1	1	1	1	1	1	1	1	1	1	1	1	1	1	1	1	1	1	1	1	1	1	1	0	618	529	512	581	422	497	593	548	460	466	599	681	507	445	505	398
43	23	2	2	1	1	1	1	1	1	1	1	1	1	1	1	1	1	1	1	1	1	1	1	1	1	1	1	1	1	1	1	1	1	797	811	666	641	595	637	698	609	622	514	564	737	768	661	933	786
44	28	2	2	1	1	1	1	1	1	1	1	1	1	1	1	1	1	1	1	1	1	1	1	1	1	1	1	1	1	1	1	1	1	631	666	848	583	617	731	680	784	899	819	705	734	783	700	619	556
45	24	2	2	1	1	1	1	1	1	1	1	1	1	1	1	1	1	1	1	1	1	1	1	1	1	1	1	1	1	1	1	1	1	993	697	719	770	711	665	759	651	656	518	597	531	620	768	767	653
46	22	2	2	1	1	1	1	1	1	1	1	1	1	1	1	1	1	1	1	1	1	1	1	1	1	1	1	1	1	1	1	1	1	735	518	853	502	661	559	788	531	625	463	590	604	792	624	910	741
47	23	2	2	1	1	1	1	1	1	1	1	1	1	1	1	1	1	1	1	1	1	1	1	1	1	1	1	1	1	1	1	1	1	524	551	520	452	452	450	521	446	578	444	473	407	451	436	378	415
48	24	1	2	1	1	1	1	1	1	0	1	1	1	1	1	1	1	1	1	1	1	1	1	1	1	1	1	1	1	1	1	1	1	583	473	509	552	641	662	0	562	593	592	648	667	666	704	630	588
49	21	1	2	1	1	1	1	1	1	1	1	1	1	1	1	1	1	1	1	1	1	1	1	1	1	1	1	1	1	1	1	1	1	590	407	819	285	428	644	657	372	394	419	841	311	541	666	546	503
50	23	1	2	1	1	1	1	1	1	1	1	1	1	1	1	1	1	1	1	1	1	1	1	1	1	1	1	1	1	1	0	1	1	713	567	579	578	537	617	542	525	560	705	668	621	523	594	512	675
51	24	1	2	1	1	1	1	1	1	1	1	1	1	1	1	1	1	1	1	1	1	1	1	1	1	1	1	1	1	1	1	1	1	612	665	497	637	557	660	759	821	581	786	985	794	806	666	762	738
52	21	2	2	1	1	1	1	1	1	1	1	1	1	1	1	1	1	1	1	1	1	1	1	1	1	1	1	1	1	1	1	1	1	723	774	516	681	777	727	742	413	634	792	893	677	842	809	727	629
53	23	2	2	1	1	1	1	1	1	1	1	1	1	1	1	1	1	1	1	1	1	1	1	1	1	1	1	1	1	1	1	1	1	530	605	596	445	692	686	566	780	601	601	559	726	764	529	641	572
54	22	2	2	1	1	1	1	1	1	1	1	1	1	1	1	1	1	1	1	1	0	1	1	1	1	1	1	1	1	1	1	0	1	448	490	523	654	492	507	498	585	605	532	586	467	646	486	699	632
55	26	1	2	1	1	1	1	1	1	1	1	1	1	1	1	1	1	1	1	1	1	1	1	1	1	1	1	1	1	1	1	1	1	675	659	800	917	555	727	657	653	457	707	618	784	624	756	747	569
56	22	2	2	1	1	1	1	1	1	1	1	1	1	1	1	1	1	1	1	1	1	1	1	1	1	1	1	1	1	1	1	1	1	616	733	605	769	626	712	687	659	626	592	551	630	523	681	560	589
57	29	1	2	1	1	1	1	1	1	1	1	1	1	1	1	1	1	1	1	1	1	1	1	1	1	1	1	1	1	1	1	1	1	776	759	525	838	570	679	606	772	563	608	552	580	556	529	544	670
58	20	1	2	1	1	1	1	1	1	1	1	1	1	1	1	1	1	1	1	1	1	1	1	1	1	1	1	1	1	1	1	1	1	465	529	597	580	634	633	807	541	668	754	679	533	580	576	608	668
59	22	1	2	1	1	1	1	1	1	1	1	1	1	1	1	1	1	1	1	1	1	1	1	1	1	1	1	1	1	1	1	1	1	794	658	776	629	571	784	744	685	604	681	719	750	599	723	666	679
[truncated: 521 more columns]
